# Supplementary material for: Impact of the COVID-19 Pandemic on Incidence and Observed Survival of Malignant Brain Tumors in Belgium
Source: Cancers (Basel). 2023 Dec 21;16(1):63. doi: 10.3390/cancers16010063 (PMC10778220; doi:10.3390/cancers16010063)
Supplement: Supplementary file 1 [file cancers-16-00063-s001.zip]

Archive with 1 entries (1 files):
- cancers-2734147-supplementary.pdf
